# Supplementary material for: Immunotoxin WPD101a as a Potential Drug Candidate for Targeted Therapy in Muscle Invasive Bladder Cancer Expressing IL-13Rα2—In Vitro Study
Source: Int J Mol Sci. 2026 Jun 19;27(12):5566. doi: 10.3390/ijms27125566 (PMC13300138; doi:10.3390/ijms27125566)
Supplement: Supplementary file 1 [file ijms-27-05566-s001.zip]

Archive with 1 entries (1 files):
- ijms-4363920-supplementary.pdf
